# Supplementary material for: A MSTNDel73C mutation with FGF5 knockout sheep by CRISPR/Cas9 promotes skeletal muscle myofiber hyperplasia
Source: eLife. 2024 Oct 4;12:RP86827. doi: 10.7554/eLife.86827 (PMC11452178; doi:10.7554/eLife.86827)
Supplement: Figure 4—source data 1. [file elife-86827-fig4-data1.zip]

Archive with 2 entries (2 files):
- Figure 4-Source data 1 Uncropped and labeled blots for Figure 4.pdf
- Figure 4-Source data 2 Uncropped and labeled blots for Figure 4.pdf
