# Supplementary material for: A MSTNDel73C mutation with FGF5 knockout sheep by CRISPR/Cas9 promotes skeletal muscle myofiber hyperplasia
Source: eLife. 2024 Oct 4;12:RP86827. doi: 10.7554/eLife.86827 (PMC11452178; doi:10.7554/eLife.86827)
Supplement: Figure 4—source data 2. [file elife-86827-fig4-data2.zip]

Archive with 16 entries (16 files):
- Figure 4-Source data 3 Raw unedited blots for Figure 4.pdf
- Figure 4-Source data 4 Raw unedited blots for Figure 4.pdf
- Figure 4-Source data 5 Raw unedited blots for Figure 4.pdf
- Figure 4-Source data 6 Raw unedited blots for Figure 4.pdf
- Figure 4-Source data 7 Raw unedited blots for Figure 4.pdf
- Figure 4-Source data 8 Raw unedited blots for Figure 4.pdf
- Figure 4-Source data 9 Raw unedited blots for Figure 4.pdf
- Figure 4-Source data 10 Raw unedited blots for Figure 4.pdf
- Figure 4-Source data 11 Raw unedited blots for Figure 4.pdf
- Figure 4-Source data 12 Raw unedited blots for Figure 4.pdf
- Figure 4-Source data 13 Raw unedited blots for Figure 4.pdf
- Figure 4-Source data 14 Raw unedited blots for Figure 4.pdf
- Figure 4-Source data 15 Raw unedited blots for Figure 4.pdf
- Figure 4-Source data 16 Raw unedited blots for Figure 4.pdf
- Figure 4-Source data 1 Raw unedited blots for Figure 4.pdf
- Figure 4-Source data 2 Raw unedited blots for Figure 4.pdf
