# Supplementary material for: A MSTNDel73C mutation with FGF5 knockout sheep by CRISPR/Cas9 promotes skeletal muscle myofiber hyperplasia
Source: eLife. 2024 Oct 4;12:RP86827. doi: 10.7554/eLife.86827 (PMC11452178; doi:10.7554/eLife.86827)
Supplement: Figure 6—source data 2. [file elife-86827-fig6-data2.zip]

Archive with 6 entries (6 files):
- Figure 6-Source data 2 Raw unedited blots for Figure 6.pdf
- Figure 6-Source data 6 Raw unedited blots for Figure 6.pdf
- Figure 6-Source data 3 Raw unedited blots for Figure 6.pdf
- Figure 6-Source data 4 Raw unedited blots for Figure 6.pdf
- Figure 6-Source data 5 Raw unedited blots for Figure 6.pdf
- Figure 6-Source data 1 Raw unedited blots for Figure 6.pdf
