# Supplementary material for: A MSTNDel73C mutation with FGF5 knockout sheep by CRISPR/Cas9 promotes skeletal muscle myofiber hyperplasia
Source: eLife. 2024 Oct 4;12:RP86827. doi: 10.7554/eLife.86827 (PMC11452178; doi:10.7554/eLife.86827)
Supplement: Figure 8—source data 2. [file elife-86827-fig8-data2.zip]

Archive with 2 entries (2 files):
- Figure 8-Source data 1 Raw unedited blots for Figure 8.pdf
- Figure 8-Source data 2 Raw unedited blots for Figure 8.pdf
